# Supplementary material for: Good-Practice Non-Radioactive Assays of Inorganic Pyrophosphatase Activities
Source: Molecules. 2021 Apr 18;26(8):2356. doi: 10.3390/molecules26082356 (PMC8073611; doi:10.3390/molecules26082356)
Supplement: Supplementary file 1 [file molecules-26-02356-s001.zip]

Archive with 1 entries (1 files):
- molecules-1193073-supplementary.xlsx
