# Supplementary material for: Good-Practice Non-Radioactive Assays of Inorganic Pyrophosphatase Activities
Source: Molecules. 2021 Apr 18;26(8):2356. doi: 10.3390/molecules26082356 (PMC8073611; doi:10.3390/molecules26082356)
Supplement: Supplementary file 1 [file molecules-26-02356-s001.zip › molecules-1193073-supplementary.xlsx]

## Sheet: MgPPi
	Conditions
	Volume ml		Apparent		MPP		M2PP	PP_tot	Mg_tot	Stock Mg	Stock PP	1/10 PP	Buffer
	8		constants		uM		uM	uM	mM	ul	ul	ul	ml
					500		883.078	1394.31	7.26616	29.0646	111.544	<=use	7.85939
	[Mg] mM		Kmpp		300		529.847	836.583	6.35969	25.4388	66.9267	<=use	7.90763
	5		112.276		200		353.231	557.722	5.90646	23.6258	44.6178	<=use	7.93176
					150		264.923	418.292	5.67985	22.7194	33.4633	<=use	7.94382
	pH		Km2pp		120		211.939	334.633	5.54388	22.1755	26.7707	<=use	7.95105
	7.2		2.83101		100		176.616	278.861	5.45323	21.8129	22.3089	<=use	7.95588
					80		141.292	223.089	5.36258	21.4503	17.8471	<=use	7.9607
	[K+], mM				50		88.3078	139.431	5.22662	20.9065	11.1544	<=use	7.96794
	50				30		52.9847	83.6583	5.13597	20.5439	6.69267	<=use	7.97276
					20		35.3231	55.7722	5.09065	20.3626	4.46178	<=use	7.97518
	[Na+], mM				10		17.6616	27.8861	5.04532	20.1813	2.23089	<=use	7.97759
	0				8		14.1292	22.3089	5.03626	20.145	use=>	17.8471	7.96201
	Stocks				5		8.83078	13.9431	5.02266	20.0906	use=>	11.1544	7.96875
	MgCl2, M				3		5.29847	8.36583	5.0136	20.0544	use=>	6.69267	7.97325
	2				2		3.53231	5.57722	5.00906	20.0363	use=>	4.46178	7.9755
					1		1.76616	2.78861	5.00453	20.0181	use=>	2.23089	7.97775
	PPi, mM				0.5		0.883078	1.39431	5.00227	20.0091	use=>	1.11544	7.97888
	100
	Reference:		Baykov, A.A.; Bakuleva, N.P.; Rea P.A. Steady-state kinetics of substrate hydrolysis by vacuolar H+-pyrophosphatase.
			A simple three-state model. Eur. J. Biochem. 1993, 217, 755–762. https://doi.org/10.1111/j.1432-1033.1993.tb18303.x
	1. Insert 7 numerical values into boxes of column B (assay volume, free Mg2+ concentration, pH, K+ and Na concentrations, stock MgCl2 and PPi concentrations)
	2. Insert different desired MPP concentrations into column F, if necessary.
	3. The program calculates automatically the apparent (pH-dependent) binding constants in column D and, on their basis, the concentrations in columns H-J.
	4. Read volumes of additions in columns K-N.

## Sheet: Mg2PPi
	Conditions
	Volume ml		Apparent		M2PP		MPP	PP_tot	Mg_tot	Stock Mg	Stock PP	1/10 PP	Buffer
	8		constants		uM		uM	uM	mM	ul	ul	ul	ml
					1000		566.201	1578.92	7.5662	30.2648	126.313	<=use	7.84342
	[Mg] mM		Kmpp		800		452.961	1263.13	7.05296	28.2118	101.051	<=use	7.87074
	5		112.276		500		283.101	789.458	6.2831	25.1324	63.1566	<=use	7.91171
					300		169.86	473.675	5.76986	23.0794	37.894	<=use	7.93903
	pH		Km2pp		200		113.24	315.783	5.51324	22.053	25.2627	<=use	7.95268
	7.2		2.83101		120		67.9442	189.47	5.30794	21.2318	15.1576	<=use	7.96361
					100		56.6201	157.892	5.25662	21.0265	12.6313	<=use	7.96634
	[K+], mM				80		45.2961	126.313	5.2053	20.8212	10.1051	<=use	7.96907
	50				50		28.3101	78.9458	5.12831	20.5132	6.31566	<=use	7.97317
					30		16.986	47.3675	5.07699	20.3079	3.7894	<=use	7.9759
	[Na+], mM				20		11.324	31.5783	5.05132	20.2053	2.52627	<=use	7.97727
	0				10		5.66201	15.7892	5.02566	20.1026	use=>	12.6313	7.96727
	Stocks				8		4.52961	12.6313	5.02053	20.0821	use=>	10.1051	7.96981
	MgCl2, M				5		2.83101	7.89458	5.01283	20.0513	use=>	6.31566	7.97363
	2				3		1.6986	4.73675	5.0077	20.0308	use=>	3.7894	7.97618
					2		1.1324	3.15783	5.00513	20.0205	use=>	2.52627	7.97745
	PPi, mM				1		0.566201	1.57892	5.00257	20.0103	use=>	1.26313	7.97873
	100
	Reference:		Baykov, A.A.; Bakuleva, N.P.; Rea P.A. Steady-state kinetics of substrate hydrolysis by vacuolar H+-pyrophosphatase.
			A simple three-state model. Eur. J. Biochem. 1993, 217, 755–762. https://doi.org/10.1111/j.1432-1033.1993.tb18303.x
	1. Insert 7 numerical values into boxes of column B (assay volume, free Mg2+ concentration, pH, K+ and Na concentrations, stock MgCl2 and PPi concentrations)
	2. Insert different desired M2PP concentrations into column F, if necessary.
	3. The program calculates automatically the apparent (pH-dependent) binding constants in column D and, on their basis, the concentrations in columns H-J.
	4. Read volumes of additions in columns K-N.

## Sheet: MgPi
	Conditions
	Volume ul		Apparent		MP		Ptot	Mg tot	deltaH+	Stock Mg	Stock Pi	1/10 Pi	Stock KOH	Buffer
	300		constant		mM		mM	mM	mM	ul	ul	ul	ul	ul
					30		87.581	35	8.0066	5.25	26.2743	<=use	4.80396	263.672
	[Mg] mM		Kmp		20		58.3873	25	5.33773	3.75	17.5162	<=use	3.20264	275.531
	5		9.59683		7		20.4356	12	1.86821	1.8	6.13067	<=use	1.12092	290.948
					5		14.5968	10	1.33443	1.5	4.37905	<=use	0.80066	293.32
	pH				3		8.7581	8	0.80066	1.2	2.62743	<=use	0.480396	295.692
	7.2				2		5.83873	7	0.533773	1.05	use=>	17.5162	0.320264	281.114
					1		2.91937	6	0.266887	0.9	use=>	8.7581	0.160132	290.182
	[K+] mM				0.5		1.45968	5.5	0.133443	0.825	use=>	4.37905	0.080066	294.716
	50				0.3		0.87581	5.3	0.080066	0.795	use=>	2.62743	0.0480396	296.53
					0.2		0.583873	5.2	0.0533773	0.78	use=>	1.75162	0.0320264	297.436
	[Na+] mM				0.1		0.291937	5.1	0.0266887	0.765	use=>	0.87581	0.0160132	298.343
	0
	Stocks
	MgCl2, M
	2
	Pi, mM
	1000
	KOH, M
	0.5
	Reference:		Daniele, P.G.; De Robertis, A.; De Stefano, C.; Gianguzza, A.; Sammartano, S. Salt effects on the protonation
			of orthophosphate between 10 and 50 degrees Celsius in aqueous solution. A complex formation model. J. Solution Chem. 1991, 20, 495–515
		1. Insert 8 numerical values into boxes of column B (assay volume, free Mg2+ concentration, pH, K+ and Na concentrations, stock MgCl2, PPi, and KOH concentrations)
		2. Insert different desired MP concentrations into column F, if necessary.
		3. The program calculates automatically the apparent (pH-dependent) binding constant in column D and, on its basis, the concentrations in columns H-J.
		4. Read volumes of additions in columns K-O.
		5. Read concentration of H+ ions evolved because of MgPi complex formation in column J and the required volume of alkali to compensate for the acidification in column N.
